# Supplementary material for: Soil microbial communities associated with giant sequoia: How does the world's largest tree affect some of the world's smallest organisms?
Source: Ecol Evol. 2020 Jun 12;10(13):6593–609. doi: 10.1002/ece3.6392 (PMC7381575; doi:10.1002/ece3.6392)
Supplement: Supplementary file 2 — Table S1 [file ECE3-10-6593-s002.xlsx]

## Sheet: Sheet1
Table A1 Results of the Mann-Whitney U test on ranks to determine the effect of host tree on the relative abundance of 20 most relatively abundant OTUs, separated by grove. W = Mann-Whitney statistic.
			Test statistic and P-value
Dataset	OTU ID	Taxonomy	Merced Grove	Mariposa Grove
16S	OTU_1105814	Bradyrhizobium sp	W = 177, p-value = 0.067	W = 166, p-value = 0.072
16S	OTU_1106130	Streptomyces sp	W = 109, p-value = 0.474	W = 105, p-value = 0.572
16S	OTU_196652	Burkholderia sp	W = 215, p-value < 0.001	W = 141, p-value = 0.429
16S	OTU_214914	Ellin329 sp	W = 162, p-value = 0.213	W = 141, p-value = 0.429
16S	OTU_219058	Koribacteraceae sp	W = 128, p-value = 0.993	W = 141, p-value = 0.417
16S	OTU_221349	N1423WL sp	W = 127, p-value = 0.963	W = 147, p-value = 0.299
16S	OTU_247758	Kribbella sp	W = 124, p-value = 0.897	W = 110, p-value = 0.704
16S	OTU_417101	Ellin329 sp	W = 176, p-value = 0.072	W = 145, p-value = 0.338
16S	OTU_4346060	RB41 sp	W = 136, p-value = 0.780	W = 100, p-value = 0.440
16S	OTU_4416961	WD2101 sp	W = 134, p-value = 0.845	W = 141, p-value = 0.417
16S	OTU_4468101	Sinobacteraceae sp	W = 182, p-value = 0.044	W = 184, p-value = 0.010
16S	OTU_512148	Solirubrobacterales sp	W = 66.0, p-value = 0.018	W = 84.0, p-value = 0.163
16S	OTU_545247	Rhodoplanes sp	W = 175, p-value = 0.080	W = 97.0, p-value = 0.374
16S	OTU_577068	MND1 sp	W = 130, p-value = 0.956	W = 107, p-value = 0.606
16S	OTU_661494	Rhodoplanes sp	W = 104, p-value = 0.366	W = 144, p-value = 0.353
16S	OTU_689292	RB41 sp	W = 169, p-value = 0.131	W = 192, p-value = 0.004
16S	OTU_703224	ii1-15 sp	W = 95.0, p-value = 0.224	W = 104, p-value = 0.526
16S	OTU_812902	Micrococcaceae sp	W = 158, p-value = 0.266	W = 91.0, p-value = 0.264
16S	OTU_New.ReferenceOTU167	Oxalobacteraceae sp	W = 193, p-value = 0.013	W = 115, p-value = 0.861
16S	OTU_New.ReferenceOTU262	Rhodoplanes sp	W = 150, p-value = 0.428	W = 119, p-value = 0.961
ITS	OTU_1	Russulaceae sp	W = 127, p-value = 0.980	W = 154, p-value = 0.029
ITS	OTU_10	Cryptococcus sp	W = 182, p-value = 0.042	W = 162, p-value = 0.012
ITS	OTU_11	Russulaceae sp	W = 129, p-value = 1.00	W = 116, p-value = 0.630
ITS	OTU_12	Hygrocybe conica	W = 74.5, p-value = 0.018	W = 79.5, p-value = 0.208
ITS	OTU_1247	Russulaceae sp	W = 154, p-value = 0.216	W = 118, p-value = 0.529
ITS	OTU_13	Ascomycota sp	W = 161, p-value = 0.220	W = 91.5, p-value = 0.569
ITS	OTU_16	Russula murrillii	W = 142, p-value = 0.535	W = 100, p-value = 0.965
ITS	OTU_2	Wilcoxina rehmii	W = 96.5, p-value = 0.242	W = 128, p-value = 0.325
ITS	OTU_20	Hygrocybe acutoconica f japonica	W = 116, p-value = 0.537	W = 81.0, p-value = 0.233
ITS	OTU_21	Byssocorticium sp	W = 190, p-value = 0.018	W = 153, p-value = 0.0242
ITS	OTU_23	Geminibasidium sp	W = 205, p-value = 0.003	W = 125, p-value = 0.394
ITS	OTU_25	Piloderma olivaceum	W = 129, p-value = 0.977	W = 129, p-value = 0.143
ITS	OTU_26	Cortinariaceae sp	W = 177, p-value = 0.054	W = 108, p-value = 0.882
ITS	OTU_28	Hygrocybe colemanniana	W = 101, p-value = 0.127	W = 98.0, p-value = 1.00
ITS	OTU_3	Russula cf brevipes RK5	W = 110, p-value = 0.462	W = 111, p-value = 0.790
ITS	OTU_5	Clavulina sp	W = 150, p-value = 0.326	W = 114, p-value = 0.557
ITS	OTU_6	Hygrocybe sp	W = 114, p-value = 0.474	W = 89.5, p-value = 0.451
ITS	OTU_7	Tricholoma triste	W = 110, p-value = 0.472	W = 93.0, p-value = 0.609
ITS	OTU_8	Russula sp F14064	W = 135, p-value = 0.813	W = 121, p-value = 0.347
ITS	OTU_9	Russula depallens	W = 126, p-value = 0.929	W = 111, p-value = 0.800
