# Supplementary material for: Soil microbial communities associated with giant sequoia: How does the world's largest tree affect some of the world's smallest organisms?
Source: Ecol Evol. 2020 Jun 12;10(13):6593–609. doi: 10.1002/ece3.6392 (PMC7381575; doi:10.1002/ece3.6392)
Supplement: Supplementary file 3 — Table S2 [file ECE3-10-6593-s003.xlsx]

## Sheet: Sheet1
Table S2 Taxonomic information for archaeal/bacteral core OTUs in (A) giant seqouia and (B) sugar pine soils. Taxonomy derived from greengenes database at 97% sequence similarity.
(A) Core 16S Community - Giant Sequoia Across Both Groves (101 OTUs)
*Bold = core OTU that is also considerably more frequent (>20%) in giant sequoia soils than sugar pine soils
#OTU ID	Phylum	Class	Order	Family	Genus
213944	Acidobacteria	[Chloracidobacteria]	RB41
350446	Acidobacteria	Solibacteres	Solibacterales	Solibacteraceae	Candidatus Solibacter
1777154	Acidobacteria	Acidobacteria-5
4395045	Acidobacteria	Solibacteres	Solibacterales
313245	Acidobacteria	Acidobacteria-6	iii1-15
4432944	Acidobacteria	[Chloracidobacteria]	RB41	Ellin6075
655387	Acidobacteria	Acidobacteria-6	iii1-15
226487	Acidobacteria	Acidobacteria-6	iii1-15
141861	Acidobacteria	[Chloracidobacteria]	RB41	Ellin6075
1785533	Acidobacteria	Acidobacteria-6	iii1-15
564526	Acidobacteria	Acidobacteria-6	iii1-15
329690	Acidobacteria	Acidobacteria-5
242275	Acidobacteria	Acidobacteria-6	iii1-15
New.ReferenceOTU1104	Acidobacteria	[Chloracidobacteria]	RB41
New.ReferenceOTU299	Acidobacteria	Acidobacteria-6	iii1-15
New.ReferenceOTU285	Acidobacteria	Acidobacteria-6	iii1-15
New.CleanUp.ReferenceOTU324382	Acidobacteria	Acidobacteria-6	iii1-15
4479035	Actinobacteria	Thermoleophilia	Solirubrobacterales
226395	Actinobacteria	Acidimicrobiia	Acidimicrobiales
262096	Actinobacteria	Actinobacteria	Actinomycetales	Streptosporangiaceae	Streptosporangium
965853	Actinobacteria	Thermoleophilia	Solirubrobacterales
927367	Actinobacteria	Thermoleophilia	Solirubrobacterales
778968	Actinobacteria	Actinobacteria	Actinomycetales	Nocardioidaceae
688259	Actinobacteria	Actinobacteria	Actinomycetales	Micromonosporaceae
111050	Actinobacteria	Thermoleophilia	Solirubrobacterales	Conexibacteraceae
409932	Actinobacteria	Actinobacteria	Actinomycetales	Micromonosporaceae
250148	Actinobacteria	Actinobacteria	Actinomycetales	Kineosporiaceae
2442916	Actinobacteria	Acidimicrobiia	Acidimicrobiales
354851	Actinobacteria	Actinobacteria	Actinomycetales	Mycobacteriaceae	Mycobacterium
New.ReferenceOTU978	Actinobacteria	Thermoleophilia	Solirubrobacterales
1086554	Bacteroidetes	Sphingobacteriia	Sphingobacteriales
540980	Bacteroidetes	Cytophagia	Cytophagales	Cytophagaceae
500937	Bacteroidetes	[Saprospirae]	[Saprospirales]	Chitinophagaceae
693348	Bacteroidetes	[Saprospirae]	[Saprospirales]	Chitinophagaceae
510591	Bacteroidetes	[Saprospirae]	[Saprospirales]	Chitinophagaceae
966576	Bacteroidetes	Sphingobacteriia	Sphingobacteriales
208805	Bacteroidetes	[Saprospirae]	[Saprospirales]	Chitinophagaceae
966231	Bacteroidetes	[Saprospirae]	[Saprospirales]	Chitinophagaceae
363617	Bacteroidetes	[Saprospirae]	[Saprospirales]	Chitinophagaceae
219243	Bacteroidetes	Sphingobacteriia	Sphingobacteriales
New.ReferenceOTU1030	Bacteroidetes	Cytophagia	Cytophagales	Cytophagaceae
New.CleanUp.ReferenceOTU136167	Bacteroidetes	[Saprospirae]	[Saprospirales]	Chitinophagaceae
247956	Chloroflexi	P2-11E
769696	Chloroflexi	Ellin6529
New.ReferenceOTU243	Chloroflexi	Ellin6529
New.ReferenceOTU472	Chloroflexi	Ellin6529
New.CleanUp.ReferenceOTU41766	Chloroflexi	TK10	AKYG885	Dolo_23
New.CleanUp.ReferenceOTU294379	Chloroflexi	Anaerolineae	Caldilineales	Caldilineaceae
847358	Gemmatimonadetes	Gemm-1
219667	Planctomycetes	Planctomycetia	Pirellulales	Pirellulaceae
550316	Planctomycetes	Planctomycetia	Pirellulales	Pirellulaceae
915958	Planctomycetes	Phycisphaerae	WD2101
4047524	Planctomycetes	Phycisphaerae	WD2101
279203	Planctomycetes	Planctomycetia	Gemmatales	Gemmataceae	Gemmata
4328544	Planctomycetes	Phycisphaerae	WD2101
1023338	Planctomycetes	Phycisphaerae	WD2101
862250	Planctomycetes	Phycisphaerae	WD2101
286652	Planctomycetes	Phycisphaerae	WD2101
250291	Planctomycetes	Phycisphaerae	WD2101
982282	Planctomycetes	Phycisphaerae	WD2101
550231	Planctomycetes	Phycisphaerae	WD2101
New.ReferenceOTU325	Planctomycetes	Planctomycetia	Pirellulales	Pirellulaceae	A17
New.ReferenceOTU1060	Planctomycetes	Phycisphaerae	WD2101
New.ReferenceOTU526	Planctomycetes	Phycisphaerae	WD2101
New.ReferenceOTU900	Planctomycetes	Phycisphaerae	WD2101
New.ReferenceOTU1245	Planctomycetes	C6	MVS-107
New.ReferenceOTU358	Planctomycetes	Phycisphaerae	WD2101
513073	Proteobacteria	Alphaproteobacteria	Rhizobiales	Hyphomicrobiaceae	Hyphomicrobium
527397	Proteobacteria	Gammaproteobacteria	Xanthomonadales	Sinobacteraceae
208645	Proteobacteria	Betaproteobacteria	MND1
1111437	Proteobacteria	Betaproteobacteria
4427664	Proteobacteria	Alphaproteobacteria	Rhodospirillales	Rhodospirillaceae
837424	Proteobacteria	Alphaproteobacteria	Rhodobacterales	Hyphomonadaceae
587804	Proteobacteria	Betaproteobacteria	Burkholderiales	Comamonadaceae
1104782	Proteobacteria	Betaproteobacteria	Ellin6067
208637	Proteobacteria	Alphaproteobacteria	Rhizobiales	Xanthobacteraceae	Labrys
552687	Proteobacteria	Alphaproteobacteria	Sphingomonadales	Sphingomonadaceae
237595	Proteobacteria	Alphaproteobacteria	Rhizobiales	Hyphomicrobiaceae	Rhodoplanes
4393265	Proteobacteria	Betaproteobacteria	MND1
322226	Proteobacteria	Alphaproteobacteria	Rhodospirillales	Rhodospirillaceae
3067471	Proteobacteria	Betaproteobacteria
3329856	Proteobacteria	Alphaproteobacteria	Rhodospirillales	Rhodospirillaceae
918212	Proteobacteria	Alphaproteobacteria	Rhizobiales	Hyphomicrobiaceae	Hyphomicrobium
818411	Proteobacteria	Alphaproteobacteria	Rhodospirillales	Rhodospirillaceae
222792	Proteobacteria	Alphaproteobacteria	Rhizobiales	Hyphomicrobiaceae	Rhodoplanes
832626	Proteobacteria	Deltaproteobacteria	Myxococcales
254098	Proteobacteria	Betaproteobacteria
New.CleanUp.ReferenceOTU66412	Proteobacteria	Alphaproteobacteria	Rhizobiales	Hyphomicrobiaceae	Rhodoplanes
New.CleanUp.ReferenceOTU134090	Proteobacteria	Deltaproteobacteria	Myxococcales
New.CleanUp.ReferenceOTU183349	Proteobacteria	Betaproteobacteria
New.CleanUp.ReferenceOTU330715	Proteobacteria	Alphaproteobacteria	Rhizobiales	Hyphomicrobiaceae
240941	TM7	TM7-3
4480292	Verrucomicrobia	[Spartobacteria]	[Chthoniobacterales]	[Chthoniobacteraceae]	Ellin506
535268	Verrucomicrobia	[Spartobacteria]	[Chthoniobacterales]	[Chthoniobacteraceae]
1120116	Verrucomicrobia	[Pedosphaerae]	[Pedosphaerales]	auto67_4W
807473	Verrucomicrobia	[Spartobacteria]	[Chthoniobacterales]	[Chthoniobacteraceae]	Ellin506
511873	Verrucomicrobia	[Spartobacteria]	[Chthoniobacterales]	[Chthoniobacteraceae]
569190	Verrucomicrobia	[Pedosphaerae]	[Pedosphaerales]
New.ReferenceOTU1212	Verrucomicrobia	[Spartobacteria]	[Chthoniobacterales]	[Chthoniobacteraceae]	Ellin506
New.ReferenceOTU995	Verrucomicrobia	[Spartobacteria]	[Chthoniobacterales]	[Chthoniobacteraceae]	Chthoniobacter
New.ReferenceOTU365	Verrucomicrobia	[Spartobacteria]	[Chthoniobacterales]	[Chthoniobacteraceae]	Ellin506
(B) Core 16S Community - Sugar Pine Across Both Groves (50 OTUs)
*Bold = core OTU that is also considerably more frequent (>20%) in sugar pine soils than giant sequoia soils.
#OTU ID	Phylum	Class	Order	Family	Genus
770004	Acidobacteria	iii1-8	DS-18
740115	Acidobacteria	Solibacteres	Solibacterales
1134459	Acidobacteria	Solibacteres	Solibacterales	Solibacteraceae	Candidatus Solibacter
225522	Acidobacteria	Acidobacteria-6	iii1-15
850823	Acidobacteria	DA052	Ellin6513
4402420	Acidobacteria	Solibacteres	Solibacterales	Solibacteraceae	Candidatus Solibacter
4476059	Acidobacteria	Acidobacteria-6	iii1-15
1123901	Acidobacteria	Solibacteres	Solibacterales	Solibacteraceae	Candidatus Solibacter
809880	Acidobacteria	Acidobacteriia	Acidobacteriales	Acidobacteriaceae
2708428	Acidobacteria	Solibacteres	Solibacterales	Solibacteraceae	Candidatus Solibacter
New.ReferenceOTU1158	Acidobacteria	Acidobacteria-6	iii1-15
New.ReferenceOTU1089	Acidobacteria	Solibacteres	Solibacterales
New.ReferenceOTU762	Acidobacteria	Acidobacteria-6	iii1-15
2651333	Actinobacteria	Actinobacteria	Actinomycetales	Mycobacteriaceae	Mycobacterium
736813	Actinobacteria	Actinobacteria	Actinomycetales	Mycobacteriaceae	Mycobacterium
4303968	Actinobacteria	Actinobacteria	Actinomycetales	Actinosynnemataceae	Kibdelosporangium
585529	Actinobacteria	Thermoleophilia	Gaiellales	Gaiellaceae
New.ReferenceOTU630	Actinobacteria	Acidimicrobiia	Acidimicrobiales
New.ReferenceOTU632	Actinobacteria	Thermoleophilia	Gaiellales	Gaiellaceae
4417311	Armatimonadetes	[Fimbriimonadia]	[Fimbriimonadales]	[Fimbriimonadaceae]	Fimbriimonas
1102974	Armatimonadetes	Chthonomonadetes	Chthonomonadales	Chthonomonadaceae
223465	Armatimonadetes	Chthonomonadetes	Chthonomonadales	Chthonomonadaceae
546342	Bacteroidetes	Sphingobacteriia	Sphingobacteriales	Sphingobacteriaceae
845780	Bacteroidetes	Sphingobacteriia	Sphingobacteriales	Sphingobacteriaceae
1068847	Bacteroidetes	[Saprospirae]	[Saprospirales]	Chitinophagaceae
New.ReferenceOTU187	Bacteroidetes	Sphingobacteriia	Sphingobacteriales	Sphingobacteriaceae
New.ReferenceOTU450	Bacteroidetes	[Saprospirae]	[Saprospirales]	Chitinophagaceae
New.ReferenceOTU591	Bacteroidetes	[Saprospirae]	[Saprospirales]	Chitinophagaceae
New.ReferenceOTU534	Bacteroidetes	Sphingobacteriia	Sphingobacteriales	Sphingobacteriaceae
733009	Chlorobi
New.ReferenceOTU1266	Chloroflexi	TK17	mle1-48
New.ReferenceOTU110	OD1	ZB2
220719	Planctomycetes	Phycisphaerae	WD2101
224790	Planctomycetes	Planctomycetia	Pirellulales	Pirellulaceae
1052283	Planctomycetes	Planctomycetia	Gemmatales	Isosphaeraceae
New.ReferenceOTU294	Planctomycetes	Phycisphaerae	WD2101
New.ReferenceOTU224	Planctomycetes	Planctomycetia	Planctomycetales	Planctomycetaceae	Planctomyces
1134668	Proteobacteria	Alphaproteobacteria	Rhodospirillales	Rhodospirillaceae
113577	Proteobacteria	Betaproteobacteria	Ellin6067
709971	Proteobacteria	Alphaproteobacteria	Rhizobiales	Bradyrhizobiaceae
New.ReferenceOTU799	Proteobacteria	Deltaproteobacteria	Myxococcales	Myxococcaceae
New.ReferenceOTU764	Proteobacteria	Alphaproteobacteria	Ellin329
New.ReferenceOTU1057	Proteobacteria	Alphaproteobacteria	Rhodospirillales	Rhodospirillaceae
New.CleanUp.ReferenceOTU251823	Proteobacteria	Betaproteobacteria	Burkholderiales	Comamonadaceae
New.CleanUp.ReferenceOTU307275	Proteobacteria	Deltaproteobacteria	Myxococcales	Polyangiaceae
1107044	Verrucomicrobia	[Pedosphaerae]	[Pedosphaerales]	auto67_4W
New.ReferenceOTU172	Verrucomicrobia	[Spartobacteria]	[Chthoniobacterales]	[Chthoniobacteraceae]	Ellin506
New.ReferenceOTU841	Verrucomicrobia	[Spartobacteria]	[Chthoniobacterales]	[Chthoniobacteraceae]
New.ReferenceOTU354	Verrucomicrobia	[Spartobacteria]	[Chthoniobacterales]	[Chthoniobacteraceae]
New.CleanUp.ReferenceOTU111153	Verrucomicrobia	[Spartobacteria]	[Chthoniobacterales]	[Chthoniobacteraceae]	Chthoniobacter
